# Supplementary material for: Colonic Microbiota Improves Fiber Digestion Ability and Enhances Absorption of Short-Chain Fatty Acids in Local Pigs of Hainan
Source: Microorganisms. 2024 May 21;12(6):1033. doi: 10.3390/microorganisms12061033 (PMC11205767; doi:10.3390/microorganisms12061033)
Supplement: Supplementary file 1 [file microorganisms-12-01033-s001.zip]

Archive with 1 entries (1 files):
- microorganisms-2965695-supplementary.pdf
